# Supplementary material for: miR-190 Enhances HIF-Dependent Responses to Hypoxia in Drosophila by Inhibiting the Prolyl-4-hydroxylase Fatiga
Source: PLoS Genet. 2016 May 25;12(5):e1006073. doi: 10.1371/journal.pgen.1006073 (PMC4880290; doi:10.1371/journal.pgen.1006073)
Supplement: S1 Table — A complete list of all UAS-miRNAs tested in the screen is presented. (XLSX) [file pgen.1006073.s001.xlsx]

## Sheet: Sheet1
UAS-miRNA line
UAS-let-7
UAS-mir-1
UAS-mir-10
UAS-mir-100
UAS-mir-1000
UAS-mir-1001
UAS-mir-1003
UAS-mir-1004
UAS-mir-1006
UAS-mir-1009
UAS-mir-1011
UAS-mir-1012
UAS-mir-1013
UAS-mir-1015
UAS-mir-1017
UAS-mir-12
UAS-mir-124
UAS-mir-133
UAS-mir-14
UAS-mir-184-1
UAS-mir-184-2
UAS-mir-184-3
UAS-mir-184-4
UAS-mir-190
UAS-mir-210
UAS-mir-252
UAS-mir-263a
UAS-mir-263b
UAS-mir-274
UAS-mir-275
UAS-mir-275/ UAS-mir-305
UAS-mir-276a
UAS-mir-276b
UAS-mir-277
UAS-mir-278
UAS-mir-280
UAS-mir-281-1
UAS-mir-281-1/UAS-mir-281-2
UAS-mir-282
UAS-mir-285
UAS-mir-286
UAS-mir-2b-1
UAS-mir-303
UAS-mir-304
UAS-mir-307
UAS-mir-308
UAS-mir-309
UAS-mir-310
UAS-mir-311
UAS-mir-312
UAS-mir-318
UAS-mir-31b
UAS-mir-33
UAS-mir-34
UAS-mir-375
UAS-mir-6-1/UAS-mir-6-2/UAS-mir-6-3
UAS-mir-7
UAS-mir-79
UAS-mir-79/UAS-mir-9b/UAS-mir-9c/UAS-mir-306
UAS-mir-8
UAS-mir-927
UAS-mir-929
UAS-mir-92a
UAS-mir-92b
UAS-mir-932
UAS-mir-954
UAS-mir-955
UAS-mir-956
UAS-mir-961
UAS-mir-963
UAS-mir-963/UAS-mir-964
UAS-mir-964
UAS-mir-966
UAS-mir-970
UAS-mir-973
UAS-mir-978
UAS-mir-980
UAS-mir-982
UAS-mir-982/UAS-mir-303
UAS-mir-983-1
UAS-mir-984
UAS-mir-985
UAS-mir-987
UAS-mir-988
UAS-mir-989
UAS-mir-991
UAS-mir-992
UAS-mir-993
UAS-mir-994
UAS-mir-999
UAS-mir-9a
UAS-mir-9b
UAS-mir-iab-4
