# Supplementary material for: miR-190 Enhances HIF-Dependent Responses to Hypoxia in Drosophila by Inhibiting the Prolyl-4-hydroxylase Fatiga
Source: PLoS Genet. 2016 May 25;12(5):e1006073. doi: 10.1371/journal.pgen.1006073 (PMC4880290; doi:10.1371/journal.pgen.1006073)
Supplement: S1 Dataset — (XLSX) [file pgen.1006073.s007.xlsx]

## Sheet: Hoja1
FIGURE 2G
Genotype	Percentaje of X-gal positive embryos
Btl-Gal4/ +	2.27273
Btl-Gal4/ +	0
Btl-Gal4/ +	8.57143
Btl-Gal4/ UAS-miR-190	82.3529
Btl-Gal4/ UAS-miR-190	79.4872
Btl-Gal4/ UAS-miR-190	90
Btl-Gal4/ UAS-miR-274	80.8511
Btl-Gal4/ UAS-miR-274	93.0233
Btl-Gal4/ UAS-miR-274	95.3488
Btl-Gal4/ UAS-miR-280	73.5294
Btl-Gal4/ UAS-miR-280	89.7436
Btl-Gal4/ UAS-miR-280	72.5
Btl-Gal4/ UAS-miR-985	84
Btl-Gal4/ UAS-miR-985	80.5556
Btl-Gal4/ UAS-miR-985	80
FIGURE 3A
Genotype	Percentage of emerged adults
En-Gal4/ UAS-miR-970	98
En-Gal4/ UAS-miR-970	90
En-Gal4/ UAS-miR-190	11
En-Gal4/ UAS-miR-190	3.3
En-Gal4/ UAS-miR-190; UAS-GFP	14
En-Gal4/ UAS-miR-190; UAS-GFP	10.5
En-Gal4/ UAS-miR-190; UAS-simaRNAi	99
En-Gal4/ UAS-miR-190; UAS-simaRNAi	97
En-Gal4/ UAS-miR-190; UAS-FgaB	100
En-Gal4/ UAS-miR-190; UAS-FgaB	100
En-Gal4/ UAS-simaRNAi	97
En-Gal4/ UAS-simaRNAi	100
En-Gal4/ UAS-FgaB	96
En-Gal4/ UAS-FgaB	100
FIGURE 3E
Treatment	Thick Terminal Branches (TTBs)
Normoxia	6
Normoxia	5
Normoxia	4
Normoxia	5
Normoxia	5
Normoxia	6
Normoxia	6
Normoxia	6
Normoxia	7
Normoxia	7
Normoxia	7
Normoxia	6
Normoxia	7
Normoxia	6
Normoxia	6
Normoxia	6
Normoxia	6
Normoxia	6
Normoxia	6
Normoxia	5
Normoxia	6
Normoxia	5
Normoxia	5
Normoxia	6
Normoxia	5
Normoxia	5
5% O2	9
5% O2	9
5% O2	8
5% O2	11
5% O2	9
5% O2	13
5% O2	10
5% O2	9
5% O2	15
5% O2	8
5% O2	8
5% O2	10
5% O2	10
5% O2	12
5% O2	10
5% O2	5
5% O2	12
5% O2	8
5% O2	9
5% O2	8
5% O2	7
5% O2	12
FIGURE 3F
Genotype	Thick Terminal Branches (TTBs)
dSRF-Gal4/ +	6
dSRF-Gal4/ +	5
dSRF-Gal4/ +	4
dSRF-Gal4/ +	5
dSRF-Gal4/ +	5
dSRF-Gal4/ +	6
dSRF-Gal4/ +	6
dSRF-Gal4/ +	6
dSRF-Gal4/ +	7
dSRF-Gal4/ +	7
dSRF-Gal4/ +	7
dSRF-Gal4/ +	6
dSRF-Gal4/ +	7
dSRF-Gal4/ +	6
dSRF-Gal4/ +	6
dSRF-Gal4/ +	6
dSRF-Gal4/ +	6
dSRF-Gal4/ +	6
dSRF-Gal4/ +	6
dSRF-Gal4/ +	5
dSRF-Gal4/ +	6
dSRF-Gal4/ +	5
dSRF-Gal4/ +	5
dSRF-Gal4/ +	6
dSRF-Gal4/ +	5
dSRF-Gal4/ +	5
dSRF-Gal4/ UAS-miR-970	7
dSRF-Gal4/ UAS-miR-970	6
dSRF-Gal4/ UAS-miR-970	6
dSRF-Gal4/ UAS-miR-970	6
dSRF-Gal4/ UAS-miR-970	5
dSRF-Gal4/ UAS-miR-970	5
dSRF-Gal4/ UAS-miR-970	5
dSRF-Gal4/ UAS-miR-970	6
dSRF-Gal4/ UAS-miR-970	5
dSRF-Gal4/ UAS-miR-970	5
dSRF-Gal4/ UAS-miR-970	6
dSRF-Gal4/ UAS-miR-970	6
dSRF-Gal4/ UAS-miR-970	6
dSRF-Gal4/ UAS-miR-970	6
dSRF-Gal4/ UAS-miR-970	5
dSRF-Gal4/ UAS-miR-970	5
dSRF-Gal4/ UAS-miR-970	5
dSRF-Gal4/ UAS-miR-970	7
dSRF-Gal4/ UAS-miR-970	5
dSRF-Gal4/ UAS-miR-970	7
dSRF-Gal4/ UAS-miR-970	5
dSRF-Gal4/ UAS-miR-970	5
dSRF-Gal4/ UAS-miR-970	6
dSRF-Gal4/ UAS-miR-970	5
dSRF-Gal4/ UAS-miR-970	5
dSRF-Gal4/ UAS-miR-970	5
dSRF-Gal4/ UAS-miR-190	6
dSRF-Gal4/ UAS-miR-190	6
dSRF-Gal4/ UAS-miR-190	8
dSRF-Gal4/ UAS-miR-190	7
dSRF-Gal4/ UAS-miR-190	6
dSRF-Gal4/ UAS-miR-190	7
dSRF-Gal4/ UAS-miR-190	7
dSRF-Gal4/ UAS-miR-190	7
dSRF-Gal4/ UAS-miR-190	6
dSRF-Gal4/ UAS-miR-190	6
dSRF-Gal4/ UAS-miR-190	7
dSRF-Gal4/ UAS-miR-190	7
dSRF-Gal4/ UAS-miR-190	8
dSRF-Gal4/ UAS-miR-190	6
dSRF-Gal4/ UAS-miR-190	7
dSRF-Gal4/ UAS-miR-190	7
dSRF-Gal4/ UAS-miR-190	6
dSRF-Gal4/ UAS-miR-190; UAS-GFP	8
dSRF-Gal4/ UAS-miR-190; UAS-GFP	7
dSRF-Gal4/ UAS-miR-190; UAS-GFP	6
dSRF-Gal4/ UAS-miR-190; UAS-GFP	7
dSRF-Gal4/ UAS-miR-190; UAS-GFP	6
dSRF-Gal4/ UAS-miR-190; UAS-GFP	6
dSRF-Gal4/ UAS-miR-190; UAS-GFP	7
dSRF-Gal4/ UAS-miR-190; UAS-GFP	6
dSRF-Gal4/ UAS-miR-190; UAS-GFP	6
dSRF-Gal4/ UAS-miR-190; UAS-GFP	6
dSRF-Gal4/ UAS-miR-190; UAS-GFP	6
dSRF-Gal4/ UAS-miR-190; UAS-GFP	7
dSRF-Gal4/ UAS-miR-190; UAS-GFP	8
dSRF-Gal4/ UAS-miR-190; UAS-GFP	7
dSRF-Gal4/ UAS-miR-190; UAS-GFP	8
dSRF-Gal4/ UAS-miR-190; UAS-GFP	8
dSRF-Gal4/ UAS-miR-190; UAS-GFP	6
dSRF-Gal4/ UAS-miR-190; UAS-GFP	6
dSRF-Gal4/ UAS-miR-190; UAS-GFP	7
dSRF-Gal4/ UAS-miR-190; UAS-GFP	6
dSRF-Gal4/ UAS-miR-190; UAS-GFP	6
dSRF-Gal4/ UAS-miR-190; UAS-GFP	7
dSRF-Gal4/ UAS-miR-190; UAS-GFP	5
dSRF-Gal4/ UAS-miR-190; UAS-GFP	7
dSRF-Gal4/ UAS-miR-190; UAS-GFP	7
dSRF-Gal4/ UAS-miR-190; UAS-GFP	6
dSRF-Gal4/ UAS-miR-190; UAS-GFP	8
dSRF-Gal4/ UAS-miR-190; UAS-GFP	6
dSRF-Gal4/ UAS-miR-190; UAS-GFP	7
dSRF-Gal4/ UAS-miR-190; UAS-GFP	7
dSRF-Gal4/ UAS-miR-190; UAS-GFP	7
dSRF-Gal4/ UAS-miR-190; UAS-simaRNAi	6
dSRF-Gal4/ UAS-miR-190; UAS-simaRNAi	6
dSRF-Gal4/ UAS-miR-190; UAS-simaRNAi	6
dSRF-Gal4/ UAS-miR-190; UAS-simaRNAi	5
dSRF-Gal4/ UAS-miR-190; UAS-simaRNAi	5
dSRF-Gal4/ UAS-miR-190; UAS-simaRNAi	5
dSRF-Gal4/ UAS-miR-190; UAS-simaRNAi	5
dSRF-Gal4/ UAS-miR-190; UAS-simaRNAi	6
dSRF-Gal4/ UAS-miR-190; UAS-simaRNAi	6
dSRF-Gal4/ UAS-miR-190; UAS-simaRNAi	5
dSRF-Gal4/ UAS-miR-190; UAS-simaRNAi	6
dSRF-Gal4/ UAS-miR-190; UAS-simaRNAi	5
dSRF-Gal4/ UAS-miR-190; UAS-simaRNAi	5
dSRF-Gal4/ UAS-miR-190; UAS-simaRNAi	5
dSRF-Gal4/ UAS-miR-190; UAS-simaRNAi	5
dSRF-Gal4/ UAS-miR-190; UAS-simaRNAi	5
dSRF-Gal4/ UAS-miR-190; UAS-simaRNAi	5
dSRF-Gal4/ UAS-miR-190; UAS-simaRNAi	5
dSRF-Gal4/ UAS-miR-190; UAS-simaRNAi	5
dSRF-Gal4/ UAS-miR-190; UAS-simaRNAi	6
dSRF-Gal4/ UAS-miR-190; UAS-simaRNAi	6
dSRF-Gal4/ UAS-miR-190; UAS-simaRNAi	6
dSRF-Gal4/ UAS-miR-190; UAS-simaRNAi	6
dSRF-Gal4/ UAS-simaRNAi	5
dSRF-Gal4/ UAS-simaRNAi	6
dSRF-Gal4/ UAS-simaRNAi	6
dSRF-Gal4/ UAS-simaRNAi	6
dSRF-Gal4/ UAS-simaRNAi	5
dSRF-Gal4/ UAS-simaRNAi	6
dSRF-Gal4/ UAS-simaRNAi	5
dSRF-Gal4/ UAS-simaRNAi	5
dSRF-Gal4/ UAS-simaRNAi	5
dSRF-Gal4/ UAS-simaRNAi	4
dSRF-Gal4/ UAS-simaRNAi	5
dSRF-Gal4/ UAS-simaRNAi	5
dSRF-Gal4/ UAS-simaRNAi	5
dSRF-Gal4/ UAS-simaRNAi	5
dSRF-Gal4/ UAS-simaRNAi	4
dSRF-Gal4/ UAS-simaRNAi	6
dSRF-Gal4/ UAS-simaRNAi	4
dSRF-Gal4/ UAS-simaRNAi	5
dSRF-Gal4/ UAS-simaRNAi	5
dSRF-Gal4/ UAS-simaRNAi	5
dSRF-Gal4/ UAS-simaRNAi	4
dSRF-Gal4/ UAS-simaRNAi	6
dSRF-Gal4/ UAS-simaRNAi	6
dSRF-Gal4/ UAS-simaRNAi	6
dSRF-Gal4/ UAS-simaRNAi	7
FIGURE 4A
Genotype	Percentaje of X-gal positive embryos
Btl-Gal4/ UAS-whiteRNAi	18.8679
Btl-Gal4/ UAS-whiteRNAi	12.7907
Btl-Gal4/ UAS-whiteRNAi	18.0328
Btl-Gal4/ UAS-miR-190; UAS-whiteRNAi	69.8113
Btl-Gal4/ UAS-miR-190; UAS-whiteRNAi	81.8182
Btl-Gal4/ UAS-miR-190; UAS-whiteRNAi	82.6087
Btl-Gal4/ UAS-miR-190; UAS-simaRNAi	33.7349
Btl-Gal4/ UAS-miR-190; UAS-simaRNAi	0
Btl-Gal4/ UAS-miR-190; UAS-simaRNAi	0
Btl-Gal4/ UAS-miR-190; UAS-FgaB	6.81818
Btl-Gal4/ UAS-miR-190; UAS-FgaB	3.77359
Btl-Gal4/ UAS-miR-190; UAS-FgaB	0
FIGURE 4B
Genotype and treatment	Percentaje of X-gal positive embryos
Wild type normoxia	0
Wild type normoxia	0
Wild type normoxia	0
Wild type 8% O2	66.4557
Wild type 8% O2	89.0244
Wild type 8% O2	76.7742
miR-190KO 8% O2	46.1538
miR-190KO 8% O2	41.1765
miR-190KO 8% O2	45.4545
fga9 8% O2	100
fga9 8% O3	100
fga9 8% O4	100
miR-190KO, fga9 8% O2	100
miR-190KO, fga9 8% O3	100
miR-190KO, fga9 8% O4	100
FIGURE 5A
Genotype	Oxygen levels	fatiga B mRNA (relative levels)
Act-Gal4/ +	Normoxia	1
Act-Gal4/ +	Normoxia	1
Act-Gal4/ +	Normoxia	1
Act-Gal4/ UAS-miR-970	Normoxia	0.882246
Act-Gal4/ UAS-miR-970	Normoxia	1.37878
Act-Gal4/ UAS-miR-970	Normoxia	1.40012
Act-Gal4/ UAS-miR-190	Normoxia	1.49244
Act-Gal4/ UAS-miR-190	Normoxia	2.28104
Act-Gal4/ UAS-miR-190	Normoxia	2.03892
Act-Gal4/ +	11% O2	3.08702
Act-Gal4/ +	11% O2	3.33995
Act-Gal4/ +	11% O2	3.23145
Act-Gal4/ UAS-miR-970	11% O2	3.38705
Act-Gal4/ UAS-miR-970	11% O2	2.77594
Act-Gal4/ UAS-miR-970	11% O2	3.09239
Act-Gal4/ UAS-miR-190	11% O2	3.58182
Act-Gal4/ UAS-miR-190	11% O2	3.77769
Act-Gal4/ UAS-miR-190	11% O2	4.06502
FIGURE 5B
Genotype	Oxygen levels	heat shock factor mRNA (relative levels)
Act-Gal4/ +	Normoxia	1
Act-Gal4/ +	Normoxia	1
Act-Gal4/ +	Normoxia	1
Act-Gal4/ UAS-miR-970	Normoxia	1.28814
Act-Gal4/ UAS-miR-970	Normoxia	0.810431
Act-Gal4/ UAS-miR-970	Normoxia	1.06833
Act-Gal4/ UAS-miR-190	Normoxia	1.95931
Act-Gal4/ UAS-miR-190	Normoxia	1.34505
Act-Gal4/ UAS-miR-190	Normoxia	2.33737
Act-Gal4/ +	11% O2	2.77163
Act-Gal4/ +	11% O2	3.03551
Act-Gal4/ +	11% O2	4.00462
Act-Gal4/ UAS-miR-970	11% O2	2.57927
Act-Gal4/ UAS-miR-970	11% O2	3.76635
Act-Gal4/ UAS-miR-970	11% O2	3.88482
Act-Gal4/ UAS-miR-190	11% O2	4.50744
Act-Gal4/ UAS-miR-190	11% O2	4.57172
Act-Gal4/ UAS-miR-190	11% O2	5.92276
FIGURE 5C
Genotype	Oxygen levels	fatiga B mRNA (relative levels)
Wild type	Normoxia	1
Wild type	Normoxia	1
Wild type	Normoxia	1
miR-190KO	Normoxia	1.41299
miR-190KO	Normoxia	0.91008
miR-190KO	Normoxia	1.12005
miR-190KO/ rhea79	Normoxia	1.4086
miR-190KO/ rhea79	Normoxia	0.860072
miR-190KO/ rhea79	Normoxia	1.61002
miR-190KO/ rhea79	Normoxia	0.702348
Wild type	8% O2	5.84591
Wild type	8% O2	9.4107
Wild type	8% O2	5.09608
miR-190KO	8% O2	4.64725
miR-190KO	8% O2	2.63016
miR-190KO	8% O2	2.60988
miR-190KO/ rhea79	8% O2	4.08549
miR-190KO/ rhea79	8% O2	3.33231
miR-190KO/ rhea79	8% O2	5.79621
FIGURE 5D
Genotype	Oxygen levels	heat shock factor mRNA (relative levels)
Wild type	Normoxia	1
Wild type	Normoxia	1
Wild type	Normoxia	1
miR-190KO	Normoxia	0.627128
miR-190KO	Normoxia	0.920118
miR-190KO	Normoxia	1.22631
miR-190KO/ rhea79	Normoxia	0.391949
miR-190KO/ rhea79	Normoxia	1.52012
miR-190KO/ rhea79	Normoxia	0.238174
miR-190KO/ rhea79	Normoxia	1.75723
Wild type	8% O2	9.64908
Wild type	8% O2	12.5172
Wild type	8% O2	8.17393
Wild type	8% O2	13.8238
miR-190KO	8% O2	2.11767
miR-190KO	8% O2	6.51358
miR-190KO	8% O2	5.23089
miR-190KO/ rhea79	8% O2	2.90627
miR-190KO/ rhea79	8% O2	5.25976
miR-190KO/ rhea79	8% O2	1.83824
miR-190KO/ rhea79	8% O2	6.23982
FIGURE 6J
Treatment	fatiga 3'UTR reporter	Luciferase activity (relative)
Control	fatiga 3'UTR wild type	1
Control	fatiga 3'UTR wild type	1
Control	fatiga 3'UTR wild type	1
Control	fatiga 3'UTR wild type	1
miR-190	fatiga 3'UTR wild type	0.411591
miR-190	fatiga 3'UTR wild type	0.55
miR-190	fatiga 3'UTR wild type	0.223754
miR-190	fatiga 3'UTR wild type	0.182818
Control	fatiga 3'UTR mutant	1
Control	fatiga 3'UTR mutant	1
Control	fatiga 3'UTR mutant	1
miR-190	fatiga 3'UTR mutant	0.865315
miR-190	fatiga 3'UTR mutant	0.95
miR-190	fatiga 3'UTR mutant	1.2
FIGURE 7A
Genotype and treatment	miR-190 (relative levels)
Wild type normoxia	1
Wild type normoxia	1
Wild type normoxia	1
Wild type normoxia	1
Wild type normoxia	1
Wild type normoxia	1
Wild type normoxia	1
Wild type 5% O2	1.51942
Wild type 5% O2	1.49205
Wild type 5% O2	1.44744
Wild type 5% O2	1.26982
Wild type 5% O2	1.28726
Wild type 5% O2	1.46093
Act-Gal4/ UAS-simaRNAi 5% O2	1.53027
Act-Gal4/ UAS-simaRNAi 5% O3	1.21182
Act-Gal4/ UAS-simaRNAi 5% O4	0.92
FIGURE 7B
Genotype and treatment	pre-miR-190 (relative levels)
Wild type normoxia	1
Wild type normoxia	1
Wild type normoxia	1
Wild type 5% O2	2.50334
Wild type 5% O2	1.30399
Wild type 5% O2	2.92169
Act-Gal4/ UAS-simaRNAi 5% O2	1.95648
Act-Gal4/ UAS-simaRNAi 5% O3	1.69296
Act-Gal4/ UAS-simaRNAi 5% O4	2.45189
FIGURE 7C
Genotype and treatment	rhea mRNA (relative levels)
Wild type normoxia	1
Wild type normoxia	1
Wild type normoxia	1
Wild type normoxia	1
Wild type normoxia	1
Wild type 5% O2	1.34
Wild type 5% O2	2.08
Wild type 5% O2	1.59
Wild type 5% O2	2.21
Wild type 5% O2	1.82
Act-Gal4/ UAS-simaRNAi 5% O2	1.88
Act-Gal4/ UAS-simaRNAi 5% O3	1.33
Act-Gal4/ UAS-simaRNAi 5% O4	2.06
FIGURE 7D
Genotype and treatment	fatiga B mRNA (relative levels)
Wild type normoxia	1
Wild type normoxia	1
Wild type normoxia	1
Wild type 5% O2	11.137
Wild type 5% O2	16.301
Wild type 5% O2	14.889
Act-Gal4/ UAS-simaRNAi 5% O2	1.391
Act-Gal4/ UAS-simaRNAi 5% O3	2.786
Act-Gal4/ UAS-simaRNAi 5% O4	5.858
